# Supplementary material for: Enigmatic Evolutionary History of Porphobilinogen Deaminase in Eukaryotic Phototrophs
Source: Biology (Basel). 2021 Apr 29;10(5):386. doi: 10.3390/biology10050386 (PMC8145841; doi:10.3390/biology10050386)
Supplement: Supplementary file 1 [file biology-10-00386-s001.zip]

Archive with 1 entries (1 files):
- biology-1177644-supplementary.pdf
